# Supplementary material for: Role of lncRNA Has2os in Skeletal Muscle Differentiation and Regeneration
Source: Cells. 2022 Nov 4;11(21):3497. doi: 10.3390/cells11213497 (PMC9655701; doi:10.3390/cells11213497)
Supplement: Supplementary file 1 [file cells-11-03497-s001.zip]

Archive with 2 entries (2 files):
- Supplementary Figure-cells-1898682_V1.pdf
- Supplementary File 1 Has2os_MAF_file.txt
